# Supplementary material for: Functional Analyses of Transcription Factor Binding Sites that Differ between Present-Day and Archaic Humans
Source: Mol Biol Evol. 2015 Oct 9;33(2):316–22. doi: 10.1093/molbev/msv215 (PMC4866544; doi:10.1093/molbev/msv215)
Supplement: Supplementary Data [file supp_msv215_Supplementary_Table_2.xlsx]

## Sheet: list 1
Supplementary Table S2: Putative target genes and transcription factors binding the TFBSs analyzed.
Variant	Possible target genes		Transcription factors that bind the transcription factor binding sites
	Nearest gene	TSS associated genesa	JASPAR transcription factorsb	ENCODE transcription factorsc	experimental evidence of JASPAR transcription factorsd
chr1:26376528C→T	SLC30A2	PDIK1L, GRRP1, FAM54B, ZNF683, AIM1L	USF1 (h)		USF1 (SELEX)
chr1:27191411T→A	SFN	SFN, GPN2, RPS6KA1, GPATCH3, HMGN2, C1orf172, ZDHHC18, PIGV, WDTC1, SLC9A1, ARID1A	E2F1 (h)	E2F6, MAX, POL2, POL24H8, SP1, SP4V20, TAF1, FOSL2, GABP, NRSF, PBX3, SIN3AK20, YY1, BACH1, SIN3ANB6001263, TBP, JUND, MXI1	E2F1 (ChIP-Seq/ChIP-chip)
chr1:172787588T→C	FASLG	FASLG, C1orf9, TNFSF4	MAX (h), USF1 (h), MXL-1:MDL-1 (c)	USF1	MAX (SELEX); USF1 (SELEX); MXL-1:MDL-1 (PBM)
chr2:9983591AG→A	TAF1B	TAF1B, KLF11, ADAM17, GRHL1	GABPA (m)	CREB1, CTCF, E2F6, EGR1, GABP, HDAC2, MAX, POL2, POL24H8, RAD21, SIN3AK20, SP1, SP4V20, TAF1, TAF7, TCF12 ,TEAD4, NRSF, ELF1, NRSF, PBX3, USF1, ZBTB33, FOXP2, YY1, BACH1, BRCA1, CHD1A301218A, CHD2, CMYC, CTBP2, GTF2F1, JUND, MXI1, NRF1,SIN3ANB6001263, TBP, ZNF143, GATA2	GABPA (ChIP-Seq + PBM)
chr2:216545780T→C	LINC00607	FN1	PPARG/RXRA (h)	GATA3, NFIC, P300, PBX3, POL24H8, TCF12,RAD21	PPARG/RXRA (SELEX)
chr3:123208437C→G	ADCY5	ADCY5, MYLK	CTCF (h)	CTCF, RAD21, NRSF, FOXP2, YY1, POL2, CEBPB, CJUN, GTF2F1, ZNF143, CTCFB, SMC3	CTCF (ChIP-Seq)
chr3:127474107T→G	MGLL	MGLL, TPRA1, KBTBD12	MAX (h)		MAX (SELEX)
chr3:137735078T→A	CLDN18	-	SPI1 (h), SFPI1_1 (m)		SPI1 (ChIP-Seq/ChIP-chip), SFPI1_1 (PBM)
chr6:4803919G→A	CDYL	PPP1R3G	MAX (h), USF1 (h), Max_1 (m), MXL-3 (c), MXL-1:MDL-1 (c)	NRSF, USF1, MXI1, GATA2	MAX (SELEX), USF1 (SELEX), Max_1 (PBM), MXL-3 (PBM), MXL-1:MDL-1 (PBM)
chr6:20212662G→T	MBOAT1	MBOAT1	E2F1 (h)	E2F6, MAX, POL2, POL24H8, TAF1, TEAD4, YY1, SIN3AK20, FOXP2, CTCF, BACH1, CHD2, CTBP2, JUND, SIN3ANB6001263, TBP, ZNF143	E2F1 (ChIP-Seq/ChIP-chip)
chr6:77151804A→G	IMPG1	-	SRF (h)	ATF2, ATF3, P300, POL2, POL24H8, SP1, SRF, TAF1, TCF12, USF1, CEBPB, CHD2, CJUN, CMYC, GTF2F1, JUND, MAFK, MAX, MXI1, RAD21, SIN3ANB6001263, TBP, USF2, ZNF143	SRF (SELEX)
chr7:2773035CAT→C	GNA12	GNA12, CARD11, TTYH3, LFNG, SNX8	MXL-3 (c)	FOXP2, SIN3AK20	MXL-3 (PBM)
chr7:3018042C→G	CARD11	CARD11, LFNG	SP1 (h)		SP1 (SELEX)
chr7:17411998T→G	AC019117.1	AHR	JUN:FOS (m)	FOSL2, GATA3, JUND, MAX, NFIC, NRSF, P300, PBX3, RXRA, TCF12, TEAD4, POL24H8	JUN:FOS (SELEX)
chr8:53608138C→G	RB1CC1	RB1CC1	JUN:FOS (m)	FOSL2, RXRA, NRSF, SIN3AK20	JUN:FOS (SELEX)
chr9:97991725T→C	FANCC	PTCH1	USF1 (h)		USF1 (SELEX)
chr10:77154452A→G	ZNF503-AS2	SAMD8	USF1 (h)	POL24H8	USF1 (SELEX)
chr10:118707481G→C	KIAA1598	KIAA1598, HSPA12A, PNLIP, PNLIPRP1,PNLIPRP2, C10orf82	JUN:FOS (m)	JUND, FOSL2, PBX3, TCF12, CJUN	JUN:FOS (SELEX)
chr10:124638514A→G	LOC399815	IKZF5	SFPI1_1 (m)	POL24H8, MXI1	SFPI1_1 (PBM)
chr12:54654066G→C	CBX5	GPR84, COPZ1, NCKAP1L	USF1 (h)	POL2, POL24H8, USF1, GATA3, MAX, TBP, USF2, MXI1, RFX5	USF1 (SELEX)
chr15:63389440G→A	LACTB	LACTB, RPS27L	MYC/MAX (h)	FOSL2, GATA3, JUND, MAX, NFIC, P300, PBX3, POL24H8, TAF1, TCF12, TEAD4, YY1	MYC/MAX (SELEX)
chr15:69110201T→C	ANP32A	NOX5	YY1 (h)	GABP, JUND, MAX, POL2, POL24H8, TAF1, TAF7, TEAD4, YY1, NRSF, SIN3AK20, FOXP2, BACH1, CHD1A301218A, CHD2, SIN3ANB6001263, TBP, MXI1	YY1 (ChIP-Seq/ChIP-chip)
chr16:85659878G→A	MIR7851	COX4NB, IRF8, GINS2	USF1 (h)	MAX, POL24H8, USF1, NRSF, USF2, MXI1, P300B, GATA2	USF1 (SELEX)
chr20:45606893A→G	EYA2	EYA2	USF1 (h)	USF1	USF1 (SELEX)
chr21:46382739G→A	FAM207A	ITGB2, KRTAP10-11, KRTAP10-12, KRTAP12-1, KRTAP12-2	MXL-3 (c)	FOSL2, GATA3, MAX, MEF2A, NFIC, P300, PBX3, POL24H8, TCF12, TEAD4	MXL-3 (PBM)
a according to the Transcribed Enhancer Atlas; TSS = transcription start site
b c = C. elegans, h = H. sapiens, m = M. musculus, blue = overlap with ENCODE transcription factors in the cell types given in footnote c
c Transcription factors found to bind in ChIP-Seq datasets from ENCODE (HAIB TFBS, SYDH TFBS, UChicago TFBS, and UTA TFBS; merged) in human neuronal and stem cells (H1-hesc, H1-hesc.1, H1-hesc.2, H1-neurons, SK-N-SH, SK-N-SH_RA, SK-N-SH.1, U87, PFSK-1, SK-N-MC, Gliobla, and SH-SY5Y). In the latter cell line, chr2:9983591AG-->A, chr6:4803919G-->A and chr16:85659878G-->A are shown to be bound by GA…
d according to the TYPE field in a JASPAR motif (ChIP-Seq/ChIP-chip = JASPAR motif TYPE "COMPILED"; PBM = JASPAR motif TYPE "universal protein binding microarray") (see also Berger and Bulyk (2006 as well as Pollock and Treisman (1990))
