# Supplementary material for: Functional Analyses of Transcription Factor Binding Sites that Differ between Present-Day and Archaic Humans
Source: Mol Biol Evol. 2015 Oct 9;33(2):316–22. doi: 10.1093/molbev/msv215 (PMC4866544; doi:10.1093/molbev/msv215)
Supplement: Supplementary Data [file supp_msv215_Supplementary_Table_3.xlsx]

## Sheet: Лист1
Supplementary Table S3: Counts of individual transcription factor binding site variants and transfection replicates.
variant	Counts from isolated DNA																														Counts from isolated RNA - not reverse transcribed (RTminus reaction)
	DNA-IMR-1	DNA-IMR-10	DNA-IMR-2	DNA-IMR-3	DNA-IMR-4	DNA-IMR-5	DNA-IMR-6	DNA-IMR-7	DNA-IMR-8	DNA-IMR-9	DNA-NPC-1	DNA-NPC-10	DNA-NPC-2	DNA-NPC-3	DNA-NPC-4	DNA-NPC-5	DNA-NPC-6	DNA-NPC-7	DNA-NPC-8	DNA-NPC-9	DNA-SH-1	DNA-SH-10	DNA-SH-2	DNA-SH-3	DNA-SH-4	DNA-SH-5	DNA-SH-6	DNA-SH-7	DNA-SH-8	DNA-SH-9	RTminus-IMR-1	RTminus-IMR-10	RTminus-IMR-2	RTminus-IMR-3	RTminus-IMR-4	RTminus-IMR-5	RTminus-IMR-6	RTminus-IMR-7	RTminus-IMR-8	RTminus-IMR-9	RTminus-NPC-1	RTminus-NPC-10	RTminus-NPC-2	RTminus-NPC-3	RTminus-NPC-4	RTminus-NPC-5	RTminus-NPC-6	RTminus-NPC-7	RTminus-NPC-8
chr1:26376528C	3291	2812	2369	2140	1841	4543	4772	4171	3201	3976	4455	2437	3092	3510	3211	2693	4100	4431	1550	1236	5107	2780	3868	4417	2534	2843	3059	4458	3896	2340	9	4	4	6	5	7	12	4	2	4	2	19	9	9	7	1	899	5	306
chr1:26376528T	3445	3027	2489	2388	1921	4348	5127	4408	2910	4133	4838	2630	3313	3753	3351	2761	3939	4633	1926	1414	5319	2580	3994	4551	2659	2985	3301	4738	4321	2242	12	3	7	7	10	9	21	2	1	7	5	13	7	11	5	4	740	10	2
chr1:27191411T	3743	2962	2637	2445	2040	4629	5519	4505	3186	4388	4258	2295	3098	3151	3162	2588	4283	3794	1629	1276	5837	3165	4618	5141	3025	3102	3672	4857	4455	2857	10	1	0	8	11	13	11	4	3	7	0	19	9	18	7	3	3	5	1
chr1:27191411A	2985	2497	2342	1930	1641	4353	4573	3905	2811	3189	4869	2541	3337	3639	3540	2832	4654	4593	1831	1376	4727	2489	3833	4287	2511	2741	2874	4187	3707	2309	5	0	2	5	3	3	15	4	3	8	1	13	13	11	13	1	146	1	2
chr1:172787588T	3604	3028	2652	2417	1918	4457	5372	4656	3439	4389	4930	2745	3392	3787	3637	2995	4760	4780	1756	1518	5654	2849	4420	5034	2917	3062	3688	4965	4290	2620	13	3	3	7	7	8	12	4	8	12	2	24	14	8	10	6	5	8	2
chr1:172787588C	2964	2478	2140	1872	1662	4028	4197	3763	2581	3328	3621	1926	2394	2630	2654	2103	3354	3400	1424	1100	4754	2539	3642	4252	2514	2709	3049	4210	3723	2231	5	4	8	5	8	11	11	3	4	7	2	22	4	6	7	5	757	6	2
chr2:9983591AG	2611	2124	1813	1641	1393	3358	3700	3369	2428	3035	3638	2057	2321	2691	2595	2145	3248	3430	1349	1109	4077	2141	3098	3462	1874	2144	2477	3589	3202	1928	9	4	6	18	26	10	28	8	4	20	3	26	28	11	11	12	4	8	10
chr2:9983591A	3302	2741	2413	2245	1826	4312	4612	4506	3247	3908	4534	2599	3053	3690	3292	2665	4307	4298	1859	1415	5413	2834	4164	4524	2383	2799	3176	4398	4076	2425	21	11	13	30	35	33	37	11	10	25	10	42	37	33	27	20	7	26	17
chr2:216545780T	4626	3728	3175	3018	2387	4771	6658	5938	3875	5310	6162	3451	4388	4593	4477	3525	5769	5940	2325	1841	7264	3713	5175	6270	3549	3973	4449	6055	4874	3365	9	8	3	13	14	22	15	4	4	7	7	18	11	14	15	9	440	12	7
chr2:216545780C	2633	2125	1865	1705	1370	3352	3735	3375	2386	2930	3596	1982	2578	2839	2618	2195	3427	3498	1441	1095	3864	2078	3135	3377	1990	2146	2503	3373	2991	1758	9	1	1	4	1	8	17	4	6	5	1	7	7	6	4	4	3	1	2
chr3:123208437C	3129	2626	2280	2063	1759	4326	4495	4010	2882	3699	4059	2363	2895	3285	3064	2394	3753	3967	1683	1230	4804	2599	3869	4314	2459	2618	3069	4244	3758	2326	5	3	1	3	9	11	18	2	1	5	2	21	10	5	11	7	298	4	2
chr3:123208437G	4047	3293	2865	2562	2274	5263	5863	5052	3402	4623	4845	2865	3457	3839	3565	2817	4364	4737	1846	1457	6557	3189	4745	5540	2933	3473	3820	5466	4639	2823	11	12	5	14	10	17	13	3	2	7	6	27	8	11	10	9	3	9	2
chr3:127474107T	3547	2890	2508	2295	1867	4592	5208	4316	3229	4166	4520	2508	2992	3533	3390	2771	4353	4297	1866	1364	5541	3110	4342	5151	2867	3119	3724	4901	4260	2761	11	3	5	12	17	19	17	5	14	6	5	23	17	9	9	5	5	9	5
chr3:127474107G	3861	3238	2598	2401	2040	4854	5334	4576	3419	4165	4639	2645	3101	3641	3385	2727	4277	4426	1755	1383	6090	3193	4958	5683	3022	3172	3801	5278	4579	2787	7	5	4	8	5	6	15	8	1	8	2	19	17	16	19	6	1012	9	2
chr3:137735078T	4040	3141	2824	2610	2106	5212	5497	5064	3530	4707	5524	3109	3552	4340	3669	3242	4720	5206	2155	1545	6187	3049	4616	4715	3012	3559	3745	5357	4575	2738	10	2	1	10	11	10	16	5	3	7	7	25	16	6	8	7	5	8	6
chr3:137735078A	3095	2525	2160	2027	1737	4252	4534	3941	2949	3427	4004	2073	2912	3168	2979	2517	3912	3743	1527	1141	4958	2669	3947	4472	2516	2617	3222	4050	3801	2299	11	2	5	11	4	9	17	1	5	8	4	22	20	13	15	8	5	9	7
chr6:4803919G	2842	2343	1995	1835	1509	3960	4088	3605	2564	3299	3930	2048	2658	2972	2798	2248	3661	3588	1542	1144	4367	2327	3560	3903	2145	2407	2807	3877	3487	2159	7	2	2	10	6	5	14	2	6	8	1	18	9	6	8	8	1410	3	3
chr6:4803919A	2989	2514	2239	1919	1556	3160	4313	3623	2661	3392	4035	2116	2657	2928	2923	2309	3449	3712	1564	1171	4706	2297	3467	3988	2168	2463	2975	4140	3252	2172	6	2	4	10	5	7	7	1	7	6	3	10	10	6	6	1	1	2	1
chr6:20212662G	3778	3085	2585	2386	2108	5054	5373	4700	3533	4569	5055	2718	3590	4058	3803	3109	4800	4782	2047	1514	5869	2850	4471	5162	2747	3152	3724	5185	4333	2732	7	4	4	8	11	11	16	5	1	7	4	13	16	12	6	9	331	5	3
chr6:20212662T	2778	2219	1915	1759	1576	3409	3665	3237	2341	3054	2739	1458	1855	1997	2029	1623	2636	2621	1040	779	3893	2078	3304	3672	2058	2195	2477	3256	2816	1794	9	4	3	13	5	17	9	4	5	12	6	27	8	8	12	8	1	5	0
chr6:77151804A	1945	1657	1415	1322	1132	2387	2956	2597	1869	2334	2822	1709	2071	2235	2231	1954	2790	2874	1204	857	3039	1553	2372	2617	1530	1642	1951	2528	2247	1537	5	3	0	4	1	3	9	3	5	1	0	4	2	4	2	3	2	1	1
chr6:77151804G	3468	2894	2325	2191	1846	4202	5006	4487	3178	4021	4367	2537	3070	3565	3222	2635	4267	4217	1757	1396	5499	2786	4172	4847	2589	3021	3304	4593	4127	2631	6	2	1	14	11	7	13	2	3	4	5	15	13	5	8	3	0	11	5
chr7:2773035CAT	2972	2495	2130	1997	1656	4190	4515	3805	2820	3467	3897	2298	2896	3063	2957	2319	3665	3805	1543	1186	4615	2594	3495	4243	2407	2632	3005	3910	3619	2265	7	4	5	5	9	14	16	1	3	5	2	18	16	6	6	3	619	9	0
chr7:2773035C	2696	2154	1934	1746	1395	3236	3940	3510	2470	3052	3711	1975	2758	2912	2671	2243	3357	3499	1410	1135	4080	2065	3192	3625	1990	2318	2623	3715	3053	1835	5	2	4	8	5	15	19	2	2	7	3	16	10	5	7	3	299	2	2
chr7:3018042C	2733	2154	1947	1710	1543	3655	4218	3435	2570	3128	3696	2152	2726	2910	2758	2296	3556	3377	1452	1143	4347	2371	3380	3941	2185	2468	2974	3830	3275	2101	11	8	3	9	4	6	25	3	7	5	5	19	14	14	5	5	5	6	5
chr7:3018042G	3268	2563	2253	2088	1876	4264	4860	4577	2937	3879	4141	2387	3026	3557	3018	2521	4085	3886	1476	1270	5280	2567	4010	4789	2679	2968	3249	4517	3982	2417	8	1	2	12	8	10	13	2	3	13	2	17	6	8	6	7	1226	5	2
chr7:17411998T	3894	3153	2657	2468	2217	5110	5546	4867	3580	4487	4931	2822	3323	3901	3621	2838	4699	4638	1877	1483	6143	3230	4995	5481	3086	3274	3861	5452	4748	3035	10	3	7	6	10	10	12	3	2	8	4	15	12	19	12	3	6	14	3
chr7:17411998G	4018	3656	3042	2657	2151	5733	6114	5259	4038	5011	5444	3069	3584	4421	3976	3314	4931	5338	2047	1578	6978	3586	5393	6003	3246	3732	4067	5968	5237	3235	12	6	3	11	10	10	21	7	8	7	4	25	17	7	7	7	6	9	3
chr8:53608138C	3846	2896	2572	2318	2038	4857	5156	4864	3171	4234	4476	2480	3014	3654	3223	2562	3938	4185	1718	1322	5650	3018	4469	5079	2865	3087	3413	4943	4461	2525	8	3	1	7	7	8	12	5	6	4	2	17	12	4	9	6	4	6	4
chr8:53608138G	3560	2952	2638	2329	1964	4921	5282	4546	3243	4219	5802	3250	3945	4501	4390	3653	5539	5759	2205	1785	5286	2957	4368	4779	2761	2976	3417	4782	4129	2537	11	2	4	5	6	12	31	10	3	7	2	17	18	15	5	3	1813	8	3
chr9:97991725T	2838	2422	1993	1824	1531	3451	4186	3721	2199	3284	3628	2128	2573	2760	2556	2026	3067	3417	1477	1083	4573	2242	3648	3772	2107	2441	2756	3843	3518	2119	5	4	3	6	2	6	8	1326	2	8	2	501	10	10	4	4	1245	3	13
chr9:97991725C	2784	2411	2137	1867	1493	3356	4270	3632	2668	3288	3943	2149	2758	3053	2843	2200	3529	3642	1569	1163	4709	2393	3512	4227	2237	2599	3016	3972	3467	2028	7	3	4	10	4	11	22	3	7	7	2	7	16	8	10	9	2	4	2
chr10:77154452A	3224	2524	2243	2069	1707	4103	4528	4028	2902	3727	4025	2310	2802	3092	3077	2521	3952	4027	1696	1246	4918	2580	3801	4421	2355	2693	3073	4168	3704	2309	9	1	4	6	11	10	7	0	6	3	4	13	16	10	7	2	12	5	4
chr10:77154452G	5712	4685	4265	3722	3116	7767	8775	7382	4815	6437	7309	4153	5129	5726	5780	4764	6872	7293	3094	2335	9061	4822	6922	8361	4468	5017	5905	7936	7028	4437	18	5	4	17	17	16	37	7	6	9	13	33	30	16	15	10	1303	16	7
chr10:118707481G	3173	2489	2194	2145	1719	4598	4471	4061	2965	3785	4603	2550	3199	3638	3249	2715	4217	4290	1670	1436	4709	2541	3953	4141	2457	2676	3015	4076	3808	2259	7	3	3	6	8	14	19	5	5	7	3	14	17	10	5	158	3	8	4
chr10:118707481C	1358	1080	1041	943	801	1971	2134	1777	1231	1491	2326	1294	1674	1759	1854	1497	2283	2350	976	726	2145	1158	1612	2008	994	1160	1370	1869	1549	993	5	3	0	2	6	1	6	2	2	2	3	8	3	1	7	2	3	2	1
chr10:124638514A	3342	2764	2406	2372	1983	3751	4854	4438	3074	4155	4634	2674	3317	3427	3409	2624	4263	4779	1794	1387	5330	2746	3920	4603	2525	3109	3140	4466	3834	2451	9	3	3	13	10	10	20	4	5	7	2	15	8	10	12	7	5	10	7
chr10:124638514G	3176	2572	2175	2035	1781	4063	4494	3946	2814	3606	4068	2253	2908	3177	2958	2506	3988	3751	1604	1331	4957	2610	3905	4523	2522	2885	3211	4233	3836	2311	15	5	6	716	21	14	11	5	1740	12	1	14	19	10	12	6	2	7	3
chr12:54654066G	3156	2632	2212	2017	1655	3594	4657	4057	2774	3561	4348	2339	2814	3135	3254	2381	3876	3957	1616	1266	5024	2594	3591	4417	2219	2609	2923	4296	3464	2304	6	4	2	15	9	11	23	4	5	6	3	12	10	7	14	3	2351	7	1
chr12:54654066C	2783	2330	2067	1758	1431	3347	4076	3565	2309	3320	3514	2172	2507	2577	2672	2228	3334	3378	1271	1187	4260	2083	3039	3610	2114	2414	2621	3701	3362	1726	10	0	1	8	14	9	8	5	3	4	6	15	5	5	7	2	565	6	3
chr15:63389440G	4176	3507	3026	2710	2366	5679	6290	5360	3953	5013	5283	3139	3741	4264	4089	3205	5216	5028	1946	1586	6957	3565	5458	6175	3626	3893	4432	5806	5416	3190	13	2	2	11	9	12	28	2	14	8	1	14	16	9	8	1	1	10	2
chr15:63389440A	3234	2707	2267	2177	1818	3941	4811	4364	3043	3786	4505	2673	3154	3355	3193	2766	4043	4399	1847	1446	5377	2720	3760	4576	2506	2867	3187	4716	3939	2303	5	3	8	9	7	11	7	4	1	14	3	19	14	15	5	5	5	8	2
chr15:69110201T	2679	2269	1895	1783	1386	3661	3834	3543	2347	2874	3742	2012	2849	2883	2914	2277	3508	3694	1674	1160	4072	2091	3330	3495	1852	2099	2496	3573	3216	1943	0	0	1	5	3	5	13	1	3	2	3	8	13	2	5	4	1	2	0
chr15:69110201C	3289	2659	2356	2156	1909	4414	4807	4417	2990	3999	4695	2646	3311	3851	3412	2980	4018	4565	1857	1533	5139	2457	3653	4515	2291	2693	3165	4261	3827	2292	10	4	3	8	9	5	9	2	5	10	2	6	11	8	3	5	1184	1	3
chr16:85659878G	2893	2385	2083	1817	1529	2907	4334	3742	2145	3325	4228	2296	3277	3366	3352	2674	3866	4484	1583	1548	4242	1809	3156	3823	1993	2349	2567	3677	2923	1770	5	1282	3	1084	3	7	11	7	4	8	2	7	8	3	9	3	3	4	2
chr16:85659878A	3996	3212	2874	2545	2117	5525	5962	4858	3698	4550	6170	3339	4048	4585	4534	3564	5628	5840	2249	1736	5735	3158	4680	5001	2926	3214	3705	5175	4498	2760	6	3	3	8	10	8	20	8	6	9	2	19	14	16	16	4	2	4	4
chr20:45606893A	2947	2402	2150	1923	1633	3845	4398	3687	2686	3353	4026	2219	2708	3171	2949	2454	3787	3764	1546	1260	4523	2400	3494	3968	2234	2413	2808	3893	3295	2214	3	3	4	7	9	13	19	0	6	8	0	15	11	8	7	4	605	1	1
chr20:45606893G	2684	2368	2043	1791	1709	3649	4292	3868	2484	3309	3931	2370	2813	3287	3035	2469	3539	3765	1583	1278	4582	2233	3561	3944	2011	2421	2798	3711	3403	1900	7	1	3	4	9	4	6	6	6	5	6	9	12	8	10	3	4	5	4
chr21:46382739G	2821	2363	2012	1814	1495	3474	4236	3672	2626	3152	4363	2338	3282	3485	3397	2585	3993	4278	1703	1352	4118	2213	3224	3682	2093	2128	2689	3643	3178	2045	1144	3	5	884	7	10	8	2	430	708	7	21	8	11	4	4	4	4	2
chr21:46382739A	2807	2190	2013	1752	1393	3523	3919	3372	2435	3126	4062	2157	2499	3046	2882	2333	3584	3809	1654	1215	4236	2241	3359	3654	2088	2274	2499	3678	3284	1937	8	4	1	9	5	8	15	2	3	5	1	9	4	4	8	3	2	7	0
CMV (PC)	30	44	21	16	35	29	98	115	135	56	42	40	44	29	28	13	25	28	14	28	101	140	39	35	17	28	22	39	85	136	9	6	4	8	20	6	11	2	7	9	8	11	11	7	12	8	690	15	6
no insert (NC)	3401	2981	2497	2283	1993	4360	5158	4431	3149	4165	4686	2588	3125	3485	3249	2813	4230	4462	1715	1245	5625	2815	4120	4610	2585	3070	3306	4956	4155	2501	9	3	2	9	10	19	10	7	7	5	2	27	9	8	6	4	5	6	0
chr1:26376528C-2	2437	1887	1665	1519	1265	2930	3418	3084	2127	2646	3250	1820	2345	2527	2370	2032	3103	3083	1289	1032	3613	1805	2784	3169	1773	1989	2304	3113	2767	1627	6	2	0	3	3	2	10	2	3	1	4	11	9	5	5	3	1	4	2
chr1:26376528C-3	2976	2453	2218	2047	1609	3703	4278	3842	2648	3446	4218	2230	2948	3260	2909	2563	3750	4124	1565	1288	4909	2363	3531	3997	2169	2496	2768	3960	3402	2164	7	1	1	5	6	5	13	3	5	9	3	18	9	8	8	3	7	1	4
chr1:26376528T -2	4389	3492	3179	2804	2366	6010	6288	5374	4100	5182	5617	3012	3685	4253	3998	3277	5241	5123	2079	1481	6834	3659	5378	5969	3600	3810	4421	5946	5142	3270	13	4	3	9	16	15	19	2	7	10	4	28	17	12	14	4	4	14	2
CMV = cytomegalovirus enhancer (just 1/500 amount transfected compared to transcription factor binding site variants), IMR = IMR-32 cell replicates, NC = negative control, NPC = neural progenitor cell replicates, PC = positive control, SH = SH-SY5Y cell replicates
red cells = excluded values after assessing the frequency distribution of the count values (see Supplementary Figure 1); exclusion was always done for both variants (ancestral and derived) of a transcription factor binding site within a cell replicate
[truncated: 41 more columns]
